# Supplementary material for: Retrospective Analysis of Triage and Hospitalisation Records for Bushfire-Affected Koalas (Phascolarctos cinereus) and Other Wildlife Species from Victoria, Australia, 2019–2020
Source: Animals (Basel). 2026 Mar 17;16(6):944. doi: 10.3390/ani16060944 (PMC13023346; doi:10.3390/ani16060944)
Supplement: Supplementary file 1 [file animals-16-00944-s001.zip]

Archive with 1 entries (1 files):
- animals-4126424-supplementary.pdf
